# Supplementary material for: Design Strategies to Target Joint Resident Mesenchymal Stem Cells for Osteochondral Regeneration
Source: Cells. 2026 Jul 18;15(14):1290. doi: 10.3390/cells15141290 (PMC13406706; doi:10.3390/cells15141290)
Supplement: Supplementary file 1 [file cells-15-01290-s001.zip]

Archive with 1 entries (1 files):
- cells-4414133-supplementary.pdf
